# Supplementary material for: Phenotypic drug-susceptibility profiles and genetic analysis based on whole-genome sequencing of Mycobacterium avium complex isolates in Thailand
Source: PLoS One. 2023 Nov 22;18(11):e0294677. doi: 10.1371/journal.pone.0294677 (PMC10664917; doi:10.1371/journal.pone.0294677)
Supplement: S2 Table — (XLSX) [file pone.0294677.s002.xlsx]

## Sheet: Sheet1
S2 Table General statistics and features of the whole-genome sequences of 38 Mycobacterium avium complex clinical isolates.
Property	Mycobacterium avium complex isolates																																						Mean	Min	Max
	M. avium												M. intracellulare
	MC80717	MC81085	MC81160	MC81265	MC81546	MC81970	MC81978	MC82457	MC82458	MC82642	MC83869	MC84010	MC80106	MC80412	MC80459	MC80511	MC80678	MC80683	MC80797	MC80810	MC80990	MC81237	MC81283	MC81335	MC81525	MC81569	MC81695	MC81743	MC81775	MC81924	MC82047	MC82541	MC82837	MC83146	MC83198	MC83409	MC83763	MC83794
Completeness (%)	99.5	99.5	99.5	99.5	99.5	99.5	99.5	98.6	98.6	98.5	99.2	98.7	98.3	98.2	100	100	98.2	100	98.3	98.5	100	100	100	100	100	100	98.2	100	97.6	98.3	97.6	98.3	100	98.5	100	98.2	98.5	98.3	99.0697	97.6	100
Contamination (%)	3.4	3.4	3.4	2.2	2.2	3.4	3.4	5.1	5.1	5.1	2.6	3.5	6.8	6.7	0.9	0.3	6.7	0.7	6.6	1.7	0.3	0.3	0.3	0.4	0.4	0.3	6.7	0.3	5.4	6.6	5.4	6.6	0.3	1.6	0.3	6.7	1.6	6.6	2.56786	0.3	6.8
Genome size (bp)	5884104	5883787	5884351	5720150	5720144	5883351	5883304	5986283	5986206	5973758	5623570	5330033	6568944	6569242	5876341	5486395	6570536	5874195	6550707	5313473	5486490	5486164	5486391	5311254	5312313	5486391	6570262	5335127	5448569	6550704	5449803	6550783	5332551	5313502	5335935	6569469	5313518	6550307	5.82785e+06	5311254	6570536
G + C content (%)	67.8525	67.8524	67.8525	67.9637	67.9637	67.8531	67.8532	67.6382	67.638	67.6387	68.0538	67.3193	67.4592	67.4601	67.8328	68.03	67.4596	67.8329	67.4572	67.8866	68.0303	67.928	67.9275	68.2104	68.2106	67.9275	67.4603	68.4931	67.5239	67.4576	67.5244	67.4575	68.4908	67.8867	68.4897	67.4598	67.8868	67.4574	67.8084	67.3193	68.4931
No. of contigs	32	32	31	24	24	30	30	87	87	117	32	36	135	131	95	52	129	106	162	19	54	69	68	38	34	68	134	54	67	161	65	160	63	19	56	130	19	159	73.9211	19	162
Contigs L50	4	4	4	3	3	3	3	7	7	12	3	5	14	13	8	6	13	9	18	2	6	7	7	5	4	7	13	6	7	18	7	18	7	2	6	13	2	17	7.71053	2	18
Contigs N50 (bp)	514625	514631	514593	1005744	1005744	880600	880600	271195	271195	180354	986132	552697	131254	146084	295786	329456	146084	278231	125780	1338815	329456	267542	267542	475648	495203	267542	146084	318695	325304	125728	325304	125728	281497	1338814	292747	146084	1338814	130170	457040	125728	1338815
No. of coding sequences	5656	5652	5655	5459	5460	5656	5655	5781	5780	5786	5379	5092	6424	6413	5688	5240	6411	5698	6407	5033	5236	5258	5260	5035	5033	5257	6407	5064	5280	6411	5289	6413	5059	5036	5057	6398	5034	6412	5612.21	5033	6424
tRNA molecules	48	48	48	47	47	48	48	50	50	50	48	47	48	49	48	46	48	48	49	48	46	47	47	46	46	47	48	46	47	49	47	49	46	48	46	48	48	49	47.7105	46	50
rRNA molecules	3	3	3	3	3	3	3	3	3	3	3	3	3	3	3	3	3	3	3	3	3	3	3	3	3	3	3	3	3	3	3	3	3	3	3	3	3	3	3	3	3
No. of PATRIC subsystems	269	269	269	271	271	269	269	268	268	267	269	274	269	296	270	269	269	271	269	270	269	268	268	267	267	268	269	269	272	269	272	269	269	270	269	269	270	269	269.974	267	296
Virulence Factors (PATRIC/VFDB/Victors*)	164/17/104	164/17/104	164/17/104	168/18/105	168/18/105	164/17/104	164/17/104	171/18/108	171/18/108	170/18/108	168/17/104	172/16/106	174/19/106	174/19/107	170/19/111	176/17/106	173/19/106	173/19/110	177/19/107	176/20/107	175/17/106	175/19/107	171/19/107	171/18/106	170/18/106	172/19/107	175/19/107	164/18/104	172/20/109	177/19/107	171/20/108	177/19/107	164/18/107	175/19/107	164/18/107	174/19/107	176/20/107	177/19/107
Antimicrobial Resistance (PATRIC/CARD*)	45/13	45/13	45/13	47/13	47/13	45/13	45/13	52/14	52/14	50/12	49/15	43/14	50/10	50/10	44/12	48/13	50/10	47/12	50/10	45/12	47/13	45/13	44/13	43/11	43/11	44/13	50/10	43/11	45/10	50/10	45/10	50/10	43/11	45/12	43/11	50/10	45/12	50/10
Pairwise SNPs distance	413	409	407	115	120	406	415	127	132	131	124	124	271	268	124	116	264	123	276	89	117	126	130	122	120	126	290	115	93	276	96	274	120	92	113	269	93	267	191.921	89	415
* PATRIC, CARD, VFDB, and Victors refer to the corresponding antimicrobial resistance and virulence and pathogenicity factors databases.
The N50 length, which is defined as the shortest sequence length at 50% of the genome
The L50 count, which is defined as the smallest number of contigs whose length sum produces N50
