# Supplementary material for: Phenotypic drug-susceptibility profiles and genetic analysis based on whole-genome sequencing of Mycobacterium avium complex isolates in Thailand
Source: PLoS One. 2023 Nov 22;18(11):e0294677. doi: 10.1371/journal.pone.0294677 (PMC10664917; doi:10.1371/journal.pone.0294677)
Supplement: S3 Table — (XLSX) [file pone.0294677.s003.xlsx]

## Sheet: Sheet1
S3 Table Genes associated with antimicrobial resistance detected using different five databases by ABRicate mass screening of 38 Mycobacterium avium complex clinical isolates.
Isolates	MAC species	Antimicrobial resistance genes detected with different five databases by Abricate mass screening
		ARG-ANNOT	NCBI	ResFinder	CARD			MEGARes
					efpA	RbpA	rpoB2	EFPA	MTRAD	RBPA
MC80106	M. intracellulare	-	-	-	+	+	+	+	+	+
MC80412	M. intracellulare	-	-	-	+	+	+	+	+	+
MC80459	M. intracellulare	-	-	-	+	+	+	+	+	+
MC80511	M. intracellulare	-	-	-	+	+	+	+	+	+
MC80678	M. intracellulare	-	-	-	+	+	+	+	+	+
MC80683	M. intracellulare	-	-	-	+	+	+	+	+	+
MC80717	M. avium	-	-	-	+	+	+	+	+	+
MC80797	M. intracellulare	-	-	-	+	+	+	+	+	+
MC80810	M. intracellulare	-	-	-	+	+	+	+	+	+
MC80990	M. intracellulare	-	-	-	+	+	+	+	+	+
MC81085	M. avium	-	-	-	+	+	+	+	+	+
MC81160	M. avium	-	-	-	+	+	+	+	+	+
MC81237	M. intracellulare	-	-	-	+	+	+	+	+	+
MC81265	M. avium	-	-	-	+	+	+	+	+	+
MC81283	M. intracellulare	-	-	-	+	+	+	+	+	+
MC81335	M. intracellulare	-	-	-	+	+	+	+	+	+
MC81525	M. intracellulare	-	-	-	+	+	+	+	+	+
MC81546	M. avium	-	-	-	+	+	+	+	+	+
MC81569	M. intracellulare	-	-	-	+	+	+	+	+	+
MC81695	M. intracellulare	-	-	-	+	+	+	+	+	+
MC81743	M. intracellulare	-	-	-	+	+	+	+	+	+
MC81775	M. intracellulare	-	-	-	+	+	+	+	+	+
MC81924	M. intracellulare	-	-	-	+	+	+	+	+	+
MC81970	M. avium	-	-	-	+	+	+	+	+	+
MC81978	M. avium	-	-	-	+	+	+	+	+	+
MC82047	M. intracellulare	-	-	-	+	+	+	+	+	+
MC82457	M. avium	-	-	-	+	+	+	+	+	+
MC82458	M. avium	-	-	-	+	+	+	+	+	+
MC82541	M. intracellulare	-	-	-	+	+	+	+	+	+
MC82642	M. avium	-	-	-	+	+	+	+	+	+
MC82837	M. intracellulare	-	-	-	+	+	+	+	+	+
MC83146	M. intracellulare	-	-	-	+	+	+	+	+	+
MC83198	M. intracellulare	-	-	-	+	+	+	+	+	+
MC83409	M. intracellulare	-	-	-	+	+	+	+	+	+
MC83763	M. intracellulare	-	-	-	+	+	+	+	+	+
MC83794	M. intracellulare	-	-	-	+	+	+	+	+	+
MC83869	M. avium	-	-	-	+	+	+	+	+	+
MC84010	M. avium	-	-	-	+	+	+	+	+	+
