# Supplementary material for: Phenotypic drug-susceptibility profiles and genetic analysis based on whole-genome sequencing of Mycobacterium avium complex isolates in Thailand
Source: PLoS One. 2023 Nov 22;18(11):e0294677. doi: 10.1371/journal.pone.0294677 (PMC10664917; doi:10.1371/journal.pone.0294677)
Supplement: S4 Table — (XLSX) [file pone.0294677.s004.xlsx]

## Sheet: All
S4 Table Drug susceptibility and nucleic acid mutations in rrs, rrl, rplC, rplD, gyrA and gyrB genes in 38 Mycobacterium avium complex clinical isolates.
Drug	Gene	Nucleic acid mutation position
		Mycobacterium avium (n=12)			Mycobacterium intracellulare (n=26)
		Susceptible isolate	Non-susceptible isolate	Both susceptible and non-susceptible isolates	Susceptible isolate	Non-susceptible isolate	Both susceptible and non-susceptible isolates
Amikacin	rrsa	Not found	C464T	C188T, A189T, C210T, C264T	C1267T	T250A, G1453T	A183T, G185A, T192C, T196G, A197T, T463C, C464T, G466A, T470C, T474G, C475T, G477A, A478G, T1308C, A1329G, C1450T
Clarithromycin	rrla	T154C, C1474T	T321C, G1180A, A2058G, A2059C, A2059G, T2131G	G98T, G297A, G301A, C311T, C316T, C352A, A357G, A365T, G537A, C545T, G1045A, T1170C, C1171G, T1173C, C1203T, G1225A, G1240A, A1418G, C1438T, T1513C, C1506T, T1870C, C2137T, G2154A, G2319T, C2320T, C2402T, C2404T, C2825T, A2831T, T2833C, T2854C, A2863G	G60A, T92C, A99T, A240T, G283T, G301A, T1178C, T1205C, C1211A, C1217T, C1220T, G1408A, C1409T, G1410T, G1411C, A1413G, G1471A, G2131T, A2136G, C2139G, A2140T, G2141T, T2150A, T2151A, G2152T, A2319G, T2854C, A2863G, C2867T, C2901T, A2902T, C2904T	C304T, C1176G, G1240A, G1681A, A2058G, C2209G, G2215C, C2236T, C2402T, C2404T, C2825T, C2840T	C154T, C173T, G180T, A240C, T311C, T314C, T316C, G331A, G350T, A356G, G361A, T369C, T504G, G841A, G846T, A932T, A974G, T1037C, A1118G, G1169A, G1179A, G1180A, A1181G, T1182G, G1183T, T1202C, T1206G, T1218A, G1225A, G1239T, G1240T, A1418G, A1533G, T1542C, T1589C, A1613G, A1634C, C1747T, T2137C, A2138C, A2140C, G2141A, T2151G, T2153G, A2154G, T2155C, A2319T, C2320T, T2699C, A2708G, G2713C, T2831A, …
Linezolid	rplC	Not applicable	G6A, C7A, T9A, G12A, C21G, A48G, A64C, C69T, G84C, G96C, C114G, C120T, G123C, A131G, G132C, G147C, G159C, G177C, G186C, G198C, C204T, G216C, A223G, C225G, G237C, T240C, C250T, C261A, C261G, C264T, G267C, C270G, G273C, G276C, A282G, C286G, A319G, A328G, G329C, C345G, A348C, C366T, G387C, C399T, T402C, C420T, G438C, G441C, G444C, C450G, C459T, C468T, C471G, A493C, G499T, C501G, C513T, A515G, C519T,…	Not applicable	G96A, G177C, C222T, G231C, G522C	G123C, C240T, G273A, G273C, G279T, C387G	G6A, C7A, T9A, G12A, C21G, A48G, A64C, A67G, T69C, G72C, C84G, G90A, C93A, C93G,G99C, C102T, G108C, C114G, G123A, G126C, A131G, G132C, C138T, G150C, G150T, G159C, T174C, G177T, G186C, G198C, T204G, G211A, C212G, G213C, G213T, C225G, T238C, T239A, T241C, G243C, G249A, C250T, G258C, C261T, A262G, C265G, C266A, A269C, G274A, G276A, G276C, G277A, C278G, G279C, C286G, G288A, G306A, G306C, C309G, A319G…
	rplD	Not applicable	C9G, C13A, G21C, G25A, G32A, T48C, G51C, C58T, A68T, C78T, C81G, C84G, C90T, G111C, G114C, G120C, G126A, G132C, G135A, G147C, G156C, C165T, C177T, C186G, C222G, T225A, G237C, C240T, T243C, C258T, T261C, G265A, G267C, C276G, C279G, G285C, C291T, G306C, C309G, C327G, C331T, G342A, C357G, G366C, G387A, C388A, G390C, G393T, T394G, C396G, C399T, G402A, C405G, G408T, C414G, G419A, A424C,A425G, G429T, C…	Not applicable	C33T, C123T, C156T, G210A, C213A, C261T, C294G, C417T, C558A, T576C, G587T, G601A, G646A	C39T, G126A, C156G, G159A, G165A, C213T, G243C, G264C, C282T, C285G, C309T, T349C, T357G, G360A, G396C, G420A, G426T, C432A, G443A, C450T, C451T, A457G, G507A, C558G, C561T, C606T, A607T, G608C	A6T, A45G, G48C, C50A, A63C, A63G, G69C, A70G, T76C, A87G, C96T, T108C, C129G, C138G, G180C, C189A, C189G, C204A, C204G, T207G, C213G, C234T, C237T, G243T, C252G, C276T, C294T, T306C, A313G, A313T, G314C, G324C, C327G, C341T, G345C, T357C, C361T, C366G, G375C, G384C, C390T, C393T, A405G, A406C, C408G, C411G, G412T, C414G, C423G, G437A, G459C, G468C, C475A, G484A, A495C G510C, T534G, C537G, T540C,…
Moxifloxacin	gyrAb	Not applicable	G225T, C231G, C234G, A237G, C246T, G258C, C270G, G291A, G294C, C300G, G303A, T321C, T325C, G336T, T345C, T348C	Not applicable	Not found	G219C, A222T, G225C, G225T, C231G, C234G, T246C, C252T, A258G, C261T, C267T, G268T, C270T, C285A, C285G, C286T, G291A, G306T, C324T, G336C, C348T, G354C	A222G, A258G, C264T, C270G, G294C, G306C, C318G, T321C, C324G, G327C, T351C, G354A
	gyrBb	Not applicable	C1335T, G1341C, C1347T, G1350A, G1359C, T1363C, C1374G, T1380C, C1383T, C1389G, C1392T, C1395T, G1401C, A1404G, C1407T, G1413C, C1431G, T1437G, C1473G, C1489T, G1506C, G1506T, G1536C, G1536T, T1539C, C1542T, C1545T, G1548A, A1558G, C1569T, C1572T	Not applicable	Not found	C1332T, G1350A, C1353G, G1356A, G1365C, T1368C, G1374C, T1380C, G1386A, C1389A, G1401C, G1404A, C1407T, A1431C, G1470A, C1473G, G1485C, A1548G, A1558G, C1559G	G1341C, G1344C, T1347C, C1389T, C1410T, A1431G, G1437T, C1441T, G1467A, G1473A, T1489C, G1503A, G1506C, C1512G, C1524G, C1530T, C1536G, C1539T, A1555C, C1557G, C1569T, T1572C
a Escherichia coli numbering
b Nucleotide sequences from 217 to 351 for gryA and from 1330 to 1581 for gyrB in the Mycobacterium tuberculosis numbering
Susceptible isolate, drug-sensitive isolate
Non-susceptible isolates, intermediate and drug-resistant isolates
Not found, no mutation against corresponding sequences of the reference genome of M. avium 104 or M. intracellulare ATCC 13950.
Not applicable, no analysis possible because no susceptible isolate for comparison.

## Sheet: rrs
S4 Table Drug susceptibility and nucleic acid mutations in rrs, rrl, rplC, rplD, gyrA and gyrB genes in 38 Mycobacterium avium complex clinical isolates.
Genus	Species	Amikacin MIC (µg/mL)	Interpretation	No. of isolates	rrs mutation at the specified positions in each isolate a
MAC (n=38)	M. avium (n=12)	1	Susceptible	-
		2		-
		4		-
		8		4	MC80717: C188T, A189T, C210T, C264T
					MC82457: C188T, A189T, C210T, C264T
					MC82458: C188T, A189T, C210T, C264T
					MC82642: C188T, A189T, C210T, C264T
		16		4	MC81265: C188T, A189T, C210T, C264T
					MC81970: C188T, A189T, C210T, C264T
					MC81978: C188T, A189T, C210T, C264T
					MC83869: C188T, A189T, C210T, C264T
		32	Intermediate	2	MC81546: C188T, A189T, C210T, C264T
					MC84010: C188T, A189T, C210T, C264T, C464T
		64	Resistant	1	MC81085: C188T, A189T, C210T, C264T
		>64		1	MC81160: C188T, A189T, C210T, C264T
	M. intracellulare (n=26)	1	Susceptible
		2		1	MC83763: T192C, T196G, A197T, T474G, C475T, G477A, A478G, C1267T, T1308C, A1329G, A183T, T463C, G466A, T470C, C464T, C1450T
		4
		8		3	MC80810: A183T, T192C, T196G, A197T, T463C, C464T, G466A, T470C, C1267T, C1450T
					MC80459: G185A, A197T, C464T
					MC83146: T192C, T196G, A197T, T474G, C475T, G477A, A478G, C1267T, T1308C, A1329G, A183T, T463C, G466A, T470C, C464T
		16		2	MC80511: Not found
					MC80990: Not found
		32	Intermediate	8	MC80797: T192C, T196G, A197T, T250A, T474G, C475T, G477A, A478G, T1308C, A1329G, A183T, T463C, G466A, T470C, C464T
					MC81743: T192C, A197T
					MC81775: T192C, T196G, A197T, T474G, C475T, G477A, A478G, T1308C, A1329G, A183T, T463C, G466A, T470C, C464T, C1450T, G1453T
					MC82047: T192C, T196G, A197T, T474G, C475T, G477A, A478G, T1308C, A1329G, A183T, T463C, G466A, T470C, C464T, C1450T, G1453T
					MC81924: T192C, T196G, A197T, T250A, T474G, C475T, G477A, A478G, T1308C, A1329G, A183T, T463C, G466A, T470C, C464T
					MC82837: T192C, A197T
					MC83409: T192C, T196G, A197T, T250A, T474G, C475T, G477A, A478G, T1308C, A1329G, A183T, T463C, G466A, T470C, C464T
					MC83794: T192C, T196G, A197T, T250A, T474G, C475T, G477A, A478G, T1308C, A1329G, A183T, T463C, G466A, T470C, C464T
		64	Resistant	9	MC80106: T192C, T196G, A197T, T250A, T474G, C475T, G477A, A478G, T1308C, A1329G, A183T, T463C, G466A, T470C, C464T
					MC80412: T192C, T196G, A197T, T250A, T474G, C475T, G477A, A478G, T1308C, A1329G, A183T, T463C, G466A, T470C, C464T
					MC80678: T192C, T196G, A197T, T250A, T474G, C475T, G477A, A478G, T1308C, A1329G, A183T, T463C, G466A, T470C, C464T
					MC80683: G185A, A197T, C464T
					MC81283: Not found
					MC81525: Not found
					MC81695: T192C, T196G, A197T, T250A, T474G, C475T, G477A, A478G, T1308C, A1329G, A183T, T463C, G466A, T470C, C464T
					MC82541: T192C, T196G, A197T, T250A, T474G, C475T, G477A, A478G, T1308C, A1329G, A183T, T463C, G466A, T470C, C464T
					MC83198: T192C, A197T, C1450T
		>64		3	MC81237: Not found
					MC81335: Not found
					MC81569: Not found
a Escherichia coli numbering b Nucleotide sequences from 217 to 351 for gryA and from 1330 to 1581 for gyrB in the Mycobacterium tuberculosis numbering Not found, no mutation against corresponding sequences of the reference genome of M. avium 104 or M. intracellulare ATCC 13950.

## Sheet: rrl
S4 Table Drug susceptibility and nucleic acid mutations in rrs, rrl, rplC, rplD, gyrA and gyrB genes in 38 Mycobacterium avium complex clinical isolates.
Genus	Species	Clarithromycin MIC (µg/mL)	Interpretation	No. of isolates	rrl mutation at the specified positions a
MAC (n=38)	M. avium (n=12)	0.5	Susceptible
		1		2	MC81546: G98T, G297A, C311T, C316T, C352A, A357G, A365T, G537A, C545T, T1170C, C1171G, T1173C, C1203T, G1225A, G1240A, A1418G, C1438T, T1513C, C1506T, T1870C, C2137T, G2154A, G2319T, C2320T, C2402T, C2404T, C2825T, A2831T, T2833C, T2854C, A2863G
					MC83869: G297A, C311T, C316T, C352A, A357G, A365T, G537A, C545T, T1170C, C1171G, T1173C, C1203T, G1225A, G1240A, A1418G, C1438T, T1513C, C1506T, C2137T, G2154A, G2319T, C2320T, C2402T, C2404T, C2825T, A2831T, T2833C, T2854C, A2863G
		2		1	MC84010: T154C, G297A, G301A, C311T, C316T, C352A, A357G, A365T, G537A, C545T, T1170C, C1171G, T1173C, C1203T, G1225A, G1240A, A1418G, C1438T, C1474T, T1513C, C1506T, C2137T, G2154A, G2319T, C2320T, C2402T, C2404T, C2825T, A2831T, T2833C, T2854C, A2863G
		4		2	MC81970: G98T, G297A, C311T, C316T, C352A, A357G, A365T, G537A, C545T, G1045A, T1170C, C1171G, T1173C, C1203T, G1225A, G1240A, A1418G, C1438T, T1513C, C1506T, T1870C, C2137T, G2154A, G2319T, C2320T, C2402T, C2404T, C2825T, A2831T, T2833C, T2854C, A2863G
					MC81978: G98T, G297A, C311T, C316T, C352A, A357G, A365T, G537A, C545T, G1045A, T1170C, C1171G, T1173C, C1203T, G1225A, G1240A, A1418G, C1438T, T1513C, C1506T, T1870C, C2137T, G2154A, G2319T, C2320T, C2402T, C2404T, C2825T, A2831T, T2833C, T2854C, A2863G
		8		1	MC81265: G98T, G297A, C311T, C316T, C352A, A357G, A365T, G537A, C545T, T1170C, C1171G, T1173C, C1203T, G1225A, G1240A, A1418G, C1438T, T1513C, C1506T, T1870C, C2137T, G2154A, G2319T, C2320T, C2402T, C2404T, C2825T, A2831T, T2833C, T2854C, A2863G
		16	Intermediate
		32	Resistant
		64		4	MC80717: G98T, G297A, C311T, C316T, C352A, A357G, A365T, G537A, C545T, G1045A, T1170C, C1171G, T1173C, C1203T, G1225A, G1240A, A1418G, C1438T, T1513C, C1506T, T1870C, A2059G, C2137T, G2154A, G2319T, C2320T, C2402T, C2404T, C2825T, A2831T, T2833C, T2854C, A2863G
					MC82457: G297A, G301A, C311T, C316T, T321C, C352A, A357G, A365T, T1170C, C1171G, T1173C, G1180A, C1203T, G1225A, A1418G, C1438T, T1513C, C1506T, A2058G, T2131G, C2137T, G2154A, G2319T, C2320T, C2402T, C2404T, A2831T, T2833C, T2854C, A2863G
					MC82458: G297A, G301A, C311T, C316T, T321C, C352A, A357G, A365T, T1170C, C1171G, T1173C, G1180A, C1203T, G1225A, A1418G, C1438T, T1513C, C1506T, A2058G, T2131G, C2137T, G2154A, G2319T, C2320T, C2402T, C2404T, A2831T, T2833C, T2854C, A2863G
					MC82642: G297A, G301A, C311T, C316T, T321C, C352A, A357G, A365T, T1170C, C1171G, T1173C, G1180A, C1203T, G1225A, A1418G, C1438T, T1513C, C1506T, A2058G, T2131G, C2137T, G2154A, G2319T, C2320T, C2402T, C2404T, A2831T, T2833C, T2854C, A2863G
		>64		2	MC81085: G98T, G297A, C311T, C316T, C352A, A357G, A365T, G537A, C545T, G1045A, T1170C, C1171G, T1173C, C1203T, G1225A, G1240A, A1418G, C1438T, T1513C, C1506T, T1870C, A2059C, C2137T, G2154A, G2319T, C2320T, C2402T, C2404T, C2825T, A2831T, T2833C, T2854C, A2863G
					MC81160: G98T, G297A, C311T, C316T, C352A, A357G, A365T, G537A, C545T, G1045A, T1170C, C1171G, T1173C, C1203T, G1225A, G1240A, A1418G, C1438T, T1513C, C1506T, T1870C, A2059C, C2137T, G2154A, G2319T, C2320T, C2402T, C2404T, C2825T, A2831T, T2833C, T2854C, A2863G
	M. intracellulare (n=26)	0.5	Susceptible	1	MC83763: A99T, G180T, A240T, G283T, T311C, T314C, T316C, G331A, G350T, T369C, T504G, G841A, G846T, A932T, A974G, T1037C, A1118G, G1169A, T1178C, G1179A, G1180A, A1181G, T1182G, G1183T, T1202C, T1206G, C1217T, T1218A, G1225A, G1239T, G1240T, G1471A, T1589C, A1613G, A1634C, C1747T, T2137C, A2138C, A2140C, G2141A, T2151G, T2153G, A2154G, T2155C, A2319T, C2320T, T2699C, A2708G, T2831A, T2854C, C2858T…
		1		3	MC80511: G1169A, A1533G, T1542C, A2319G
					MC80810: A99T, G180T, A240T, G283T, T311C, T314C, T316C, G331A, G350T, T369C, T504G, G841A, G846T, A932T, A974G, T1037C, A1118G, G1169A, T1178C, G1179A, G1180A, A1181G, T1182G, G1183T, T1202C, T1206G, C1217T, T1218A, G1225A, G1239T, G1240T, G1471A, T1589C, A1613G, A1634C, C1747T, T2137C, A2138C, A2140C, G2141A, T2151G, T2153G, A2154G, T2155C, A2319T, C2320T, T2699C, A2708G, T2831A, T2854C, C2858T…
					MC83146: A99T, G180T, A240T, G283T, T311C, T314C, T316C, G331A, G350T, T369C, T504G, G841A, G846T, A932T, A974G, T1037C, A1118G, G1169A, T1178C, G1179A, G1180A, A1181G, T1182G, G1183T, T1202C, T1206G, C1217T, T1218A, G1225A, G1239T, G1240T, G1471A, T1589C, A1613G, A1634C, C1747T, T2137C, A2138C, A2140C, G2141A, T2151G, T2153G, A2154G, T2155C, A2319T, C2320T, T2699C, A2708G, T2831A, T2854C, C2858T…
		2		4	MC80990: G1169A, A1533G, A2319G
					MC81743: A240C, G301A, G1169A, G1225A, A1533G, A2319G
					MC82837: A240C, G301A, G1169A, G1225A, A1533G, A2319G
					MC83198: A240C, G301A, G1169A, G1225A, A1533G, A2319G
		4		4	MC81237: G1169A, A1533G, C173T, A2319G
					MC81283: C173T, G1169A, A1533G, A2319G
					MC81335: G60A, T92C, A240C, G1169A, T1205C, A1533G
					MC81525: G60A, T92C, A240C, G1169A, T1205C, A1533G
		8		3	MC81775: C154T, A240C, T314C, A356G, G361A, T1178C, C1211A, C1217T, C1220T, G1225A, C1409T, G1410T, G1411C, A1413G, A1418G, G2131T, A2136G, C2139G, A2140T, G2141T, T2150A, T2151A, G2152T, G2713C, G180T, T311C, T316C, G331A, G350T, T369C, T504G, G841A, G846T, A932T, A974G, T1037C, A1118G, G1169A, G1179A, G1180A, A1181G, T1182G, G1183T, T1202C, T1206G, T1218A, G1239T, G1240T, G1408A, A1533G, T1589C…
					MC82047: C154T, G180T, A240C, T311C, T314C, T316C, G331A, G350T, A356G, G361A, T369C, T504G, G841A, G846T, A932T, A974G, T1037C, A1118G, G1169A, T1178C, G1179A, G1180A, A1181G, T1182G, G1183T, T1202C, T1206G, C1211A, C1217T, T1218A, C1220T, G1225A, G1239T, G1240T, G1408A, C1409T, G1410T, G1411C, A1413G, A1418G, A1533G, T1589C, A1613G, A1634C, C1747T, G2131T, A2136G, T2137C, C2139G, A2140T, G2141T…
					MC83409: C154T, G180T, A240C, T311C, T314C, T316C, G331A, G350T, A356G, G361A, T369C, T504G, G841A, G846T, A932T, A974G, T1037C, A1118G, G1169A, G1179A, G1180A, A1181G, T1182G, G1183T, T1202C, T1206G, T1218A, G1225A, G1239T, G1240T, A1533G, T1589C, A1613G, A1634C, C1747T, T2137C, A2138C, A2140C, G2141A, T2151G, T2153G, A2154G, T2155C, A2319T, C2320T, T2699C, A2708G, G2713C, T2831A, C2833T, C2858T
		16	Intermediate
		32	Resistant	1	MC80678: C154T, G180T, A240C, T311C, T314C, T316C, G331A, A356G, G350T, G361A, T369C, T504G, G841A, G846T, A932T, A974G, T1037C, A1118G, G1169A, G1179A, G1180A, A1181G, T1182G, G1183T, T1202C, T1206G, T1218A, G1225A, G1239T, G1240T, A1533G, T1589C, A1613G, A1634C, C1747T, T2137C, A2138C, A2140C, G2141A, T2151G, T2153G, A2154G, T2155C, A2319T, C2320T, T2699C, A2708G, G2713C, T2831A, C2833T, C2858T
		64		9	MC80106: C154T, A240C, G180T, T311C, T314C, T316C, G331A, G350T, A356G, G361A, T369C, T504G, G841A, G846T, A932T, A974G, T1037C, A1118G, G1169A, G1179A, G1180A, A1181G, T1182G, G1183T, T1202C, T1206G, T1218A, G1225A, G1239T, G1240T, A1533G, T1589C, A1613G, A1634C, C1747T, T2137C, A2138C, A2140C, G2141A, T2151G, T2153G, A2154G, T2155C, A2319T, C2320T, T2699C, A2708G, G2713C, T2831A, C2833T, C2858T
					MC80412: C154T, G180T, A240C, T311C, T314C, T316C, G331A, G350T, A356G, G361A, T369C, T504G, G841A, G846T, A932T, A974G, T1037C, A1118G, G1169A, G1179A, G1180A, A1181G, T1182G, G1183T, T1202C, T1206G, T1218A, G1225A, G1239T, G1240T, A1533G, T1589C, A1613G, A1634C, C1747T, T2137C, A2138C, A2140C, G2141A, T2151G, T2153G, T2155C, A2154G, A2319T, C2320T, T2831A, T2699C, A2708G, G2713C, C2833T, C2858T
					MC80459: A240C, C304T, T314C, G1169A, C1176G, G1240A, A1418G, A1533G, G1681A, A2058G, C2209G, G2215C, C2236T, C2402T, C2404T, A2319T, C2320T, T2831A, C2825T, C2840T
					MC80683: A240C, C304T, T314C, G1169A, C1176G, G1240A, A1418G, A1533G, T1542C, G1681A, C2209G, G2215C, C2236T, C2402T, C2404T, A2319T, C2320T, T2831A, C2825T, C2840T
					MC80797: C154T, A240C, G180T, T311C, T314C, T316C, G331A, G350T, A356G, G361A, T369C, T504G, G841A, G846T, A932T, A974G, T1037C, A1118G, G1169A, G1179A, G1180A, A1181G, T1182G, G1183T, T1202C, T1206G, T1218A, G1225A, G1239T, G1240T, A1533G, T1589C, A1613G, A1634C, C1747T, T2137C, A2138C, A2140C, G2141A, T2151G, T2153G, A2154G, T2155C, A2319T, C2320T, T2699C, A2708G, G2713C, T2831A, C2833T, C2858T
					MC81695: C154T, G180T, A240C, T311C, T316C, T314C, G331A, G350T, A356G, G361A, T369C, T504G, G841A, G846T, A932T, A974G, T1037C, A1118G, G1169A, G1179A, G1180A, A1181G, T1182G, G1183T, T1202C, T1206G, T1218A, G1225A, G1239T, G1240T, A1533G, T1589C, A1613G, A1634C, C1747T, T2137C, A2138C, A2140C, G2141A, T2151G, T2153G, T2155C, A2154G, A2319T, C2320T, T2699C, A2708G, G2713C, T2831A, C2833T, C2858T
					MC81924: C154T, G180T, A240C, T311C, T314C, T316C, G331A, G350T, A356G, G361A, T369C, T504G, G841A, G846T, A932T, A974G, T1037C, A1118G, G1169A, G1179A, G1180A, A1181G, T1182G, G1183T, T1202C, T1206G, T1218A, G1225A, G1239T, G1240T, A1533G, T1589C, A1613G, A1634C, C1747T, T2137C, A2138C, A2140C, G2141A, T2151G, T2153G, A2154G, T2155C, A2319T, C2320T, T2699C, A2708G, G2713C, T2831A, C2833T, C2858T
					MC82541: C154T, G180T, A240C, T311C, T314C, T316C, G331A, G350T, A356G, G361A, T369C, T504G, G841A, G846T, A932T, A974G, T1037C, A1118G, G1169A, G1179A, G1180A, A1181G, T1182G, G1183T, T1202C, T1206G, T1218A, G1225A, G1239T, G1240T, A1533G, T1589C, A1613G, A1634C, C1747T, T2137C, A2138C, A2140C, G2141A, T2151G, T2153G, A2154G, T2155C, A2319T, C2320T, T2699C, A2708G, G2713C, T2831A, C2833T, C2858T
					MC83794: C154T, G180T, A240C, T311C, T314C, T316C, G331A, G350T, A356G, G361A, T369C, T504G, G841A, G846T, A932T, A974G, T1037C, A1118G, G1169A, G1179A, G1180A, A1181G, T1182G, G1183T, T1202C, T1206G, T1218A, G1225A, G1239T, G1240T, A1533G, T1589C, A1613G, A1634C, C1747T, T2137C, A2138C, A2140C, G2141A, T2151G, T2153G, A2154G, T2155C, A2319T, C2320T, T2699C, A2708G, G2713C, T2831A, C2833T, C2858T
		>64		1	MC81569: C173T, G1169A, A1533G, A2319G
a Escherichia coli numbering b Nucleotide sequences from 217 to 351 for gryA and from 1330 to 1581 for gyrB in the Mycobacterium tuberculosis numbering Not found, no mutation against corresponding sequences of the reference genome of M. avium 104 or M. intracellulare ATCC 13950.

## Sheet: rplC, rplD
S4 Table Drug susceptibility and nucleic acid mutations in rrs, rrl, rplC, rplD, gyrA and gyrB genes in 38 Mycobacterium avium complex clinical isolates.
Genus	Species	Linezolid MIC (µg/mL)	Interpretation	No. of isolates	rplC mutation at the specified positions	rplD mutation at the specified positions
MAC (n=38)	M. avium (n=12)	1	Susceptible
		2
		4
		8
		16	Intermediate	2	MC83869: G6A, C7A, T9A, G12A, C21G, A48G, A64C, G84C, G96C, C114G, C120T, G123C, G147C, G159C, G177C, G186C, G198C, C204T, G216C, A223G, C225G, G237C, T240C, C261G, C264T, G267C, C270G, G273C, G276C, A282G, C286G, A319G, A328G, G329C, C345G, A348C, G387C, C399T, T402C, C420T, G438C, G441C, C459T, C471G, A493C, G499T, C501G, C513T, A515G, C519T, G522C, G528C, C609T, A619G, A653G	MC83869: C13A, G21C, G25A, T48C, G51C, C78T, C84G, C90T, G111C, G114C, G120C, G147C, G156C, C165T, T225A, C240T, T243C, T261C, G267C, G285C, G306C, C309G, C327G, C331T, G342A, C357G, G366C, C388A, G390C, T394G, G402A, G450C, G468C, A489G, A529C, G535A, T537C, C558T, G571T, C604A, G605A, C621G, A623C, A625G, C626G, A631G, C651G, G653A, A654G
					MC84010: G6A, C7A, T9A, G12A, C21G, A48G, C69T, G84C, G96C, C114G, C120T, G123C, G147C, G159C, G177C, C204T, G216C, A223G, C225G, T240C, C250T, C261G, G267C, C270G, G276C, A282G, C286G, A319G, A328G, G329C, C345G, A348C, C366T, G387C, C399T, T402C, G438C, G441C, C450G, A493C, G499T, C501G, C513T, A515G, C519T, G522C, G528C, C588T, C609T, A619G, A653G	MC84010: C13A, G21C, G25A, T48C, A68T, C84G, G111C, G114C, G126A, G132C, G135A, G156C, C165T, C177T, C186G, T225A, C240T, T243C, G265A, G267C, C276G, G285C, C327G, C331T, C357G, G342A, G366C, G387A, C388A, G390C, T394G, G393T, G402A, C405G, G408T, C414G, G419A, A425G, G429T, C442T, G450C, G460C, A489G, G516C, T522C, G535A, T537C, C558T, G571T, C591T, C594T, C604A, G605A, A623C, A625G, C626G, A631…
		32	Resistant	7	MC80717: G6A, C7A, T9A, G12A, C21G, A48G, A64C, G84C, G96C, C114G, C120T, G123C, G147C, G159C, G177C, G186C, G198C, C204T, G216C, A223G, C225G, G237C, T240C, C261G, G267C, C270G, G273C, G276C, A282G, C286G, A319G, A328G, G329C, C345G, A348C, G387C, C399T, T402C, C420T, G438C, G441C, C459T, C471G, A493C, G499T, C501G, C513T, A515G, C519T, G522C, G528C, C609T, A619G, A653G	MC80717: C13A, G21C, G25A, T48C, G51C, C78T, C84G, C90T, G111C, G114C, G120C, G147C, G156C, C165T, T225A, C240T, T243C, T261C, G267C, G285C, C291T, G306C, C309G, C327G, C331T, G342A, C357G, G366C, C388A, G390C, T394G, G402A, G450C, G468C, A489G, A529C, G535A, T537C, C558T, G571T, C604A, G605A, C621G, A623C, A625G, C626G, A631G, C651G, G653A, A654G
					MC81265: G6A, C7A, T9A, G12A, C21G, A48G, A64C, G84C, G96C, C114G, C120T, G123C, G147C, G159C, G177C, G186C, G198C, C204T, A223G, C225G, G237C, T240C, C261G, C264T, G267C, C270G, G273C, G276C, A282G, C286G, A319G, A328G, G329C, C345G, A348C, G387C, C399T, T402C, C420T, G438C, G441C, C459T, C471G, A493C, G499T, C501G, C513T, A515G, C519T, G522C, G528C, C609T, A619G, A653G	MC81265: C13A, G21C, G25A, T48C, G51C, C78T, C84G, C90T, G111C, G114C, G120C, G147C, G156C, C165T, T225A, C240T, T243C, T261C, G267C, G285C, G306C, C309G, C327G, C331T, G342A, C357G, G366C, C388A, G390C, T394G, G402A, G450C, G468C, G471C, A489G, A529C, G535A, T537C, C558T, G571T, C604A, G605A, C621G, A623C, A625G, C626G, A631G, C651G, G653A, A654G
					MC81546: G6A, C7A, T9A, G12A, C21G, A48G, A64C, G84C, G96C, C114G, C120T, G123C, G147C, G159C, G177C, G186C, G198C, C204T, A223G, C225G, G237C, T240C, C261G, C264T, G267C, C270G, G273C, G276C, A282G, C286G, A319G, A328G, G329C, C345G, A348C, G387C, C399T, T402C, C420T, G438C, G441C, C459T, C471G, A493C, G499T, C501G, C513T, A515G, C519T, G522C, G528C, C609T, A619G, A653G	MC81546: C13A, G21C, G25A, T48C, G51C, C78T, C84G, C90T, G111C, G114C, G120C, G147C, G156C, C165T, T225A, C240T, T243C, T261C, G267C, G285C, G306C, C309G, C327G, C331T, G342A, C357G, G366C, C388A, G390C, T394G, G402A, G450C, G468C, G471C, A489G, A529C, G535A, T537C, C558T, G571T, C604A, G605A, C621G, A623C, A625G, C626G, A631G, C651G, G653A, A654G
					MC81970: G6A, C7A, T9A, G12A, C21G, A48G, A64C, G84C, G96C, C114G, C120T, G123C, G147C, G159C, G177C, G186C, G198C, C204T, G216C, A223G, C225G, G237C, T240C, C261G, G267C, C270G, G273C, G276C, A282G, C286G, A319G, A328G, G329C, C345G, A348C, G387C, C399T, T402C, C420T, G438C, G441C, C459T, C471G, A493C, G499T, C501G, C513T, A515G, C519T, G522C, G528C, C609T, A619G, A653G	MC81970: C13A, G21C, G25A, T48C, G51C, C78T, C84G, C90T, G111C, G114C, G120C, G147C, G156C, C165T, T225A, C240T, T243C, T261C, G267C, G285C, C291T, G306C, C309G, C327G, C331T, G342A, C357G, G366C, C388A, G390C, T394G, G402A, G450C, G468C, A489G, A529C, G535A, T537C, C558T, G571T, C604A, G605A, C621G, A623C, A625G, C626G, A631G, C651G, G653A, A654G
					MC82457: G6A, C7A, T9A, G12A, C21G, A48G, G84C, G96C, C114G, C120T, G123C, A131G, G132C, G147C, G159C, G177C, G186C, C204T, A223G, T240C, C261A, G267C, C270G, G276C, C286G, A319G, A328G, G329C, A348C, G387C, C399T, C420T, G444C, C459T, C468T, A493C, C501G, C513T, A515G, G528C, C577T, C594T, C609T, C618G, A619G, A639G	MC82457: C9G, C13A, G21C, G25A, G32A, C58T, C81G, C84G, C90T, G111C, G114C, G156C, C222G, G237C, T243C, C258T, G267C, C279G, G285C, C327G, C331T, C357G, G342C, G366C, C396G, C399T, C405G, G419A, A425G, A424C, G450C, G468C, A489G, G490A, A529C, C531G, C532T, G535A, G571T, C594T, G603C, C604G, A623C, A625G, C626G, A631G, T645A, T646A, G653A, A654G
					MC82458: G6A, C7A, T9A, G12A, C21G, A48G, G84C, G96C, C114G, C120T, G123C, A131G, G132C, G147C, G159C, G177C, G186C, C204T, A223G, T240C, C261A, G267C, C270G, G276C, C286G, A319G, A328G, G329C, A348C, G387C, C399T, C420T, G444C, C459T, C468T, A493C, C501G, C513T, A515G, G528C, C577T, C594T, C609T, C618G, A619G, A639G	MC82458: C9G, C13A, G21C, G25A, G32A, C58T, C81G, C84G, C90T, G111C, G114C, G156C, C222G, G237C, T243C, C258T, G267C, C279G, G285C, C327G, C331T, C357G, G342C, G366C, C396G, C399T, C405G, G419A, A425G, A424C, G450C, G468C, A489G, G490A, A529C, C531G, C532T, G535A, G571T, C594T, G603C, C604G, A623C, A625G, C626G, A631G, T645A, T646A, G653A, A654G
					MC82642: G6A, C7A, T9A, G12A, C21G, A48G, G84C, G96C, C114G, C120T, G123C, A131G, G132C, G147C, G159C, G177C, G186C, C204T, A223G, T240C, C261A, G267C, C270G, G276C, C286G, A319G, A328G, G329C, A348C, G387C, C399T, C420T, G444C, C459T, C468T, A493C, C501G, C513T, A515G, G528C, C577T, C594T, C609T, C618G, A619G, A639G	MC82642: C9G, C13A, G21C, G25A, G32A, C58T, C81G, C84G, C90T, G111C, G114C, G156C, C222G, G237C, T243C, C258T, G267C, C279G, G285C, C327G, C331T, C357G, G342C, G366C, C396G, C399T, C405G, G419A, A425G, A424C, G450C, G468C, A489G, G490A, A529C, C531G, C532T, G535A, G571T, C594T, G603C, C604G, A623C, A625G, C626G, A631G, T645A, T646A, G653A, A654G
		64		1	MC81978: G6A, C7A, T9A, G12A, C21G, A48G, A64C, G84C, G96C, C114G, C120T, G123C, G147C, G159C, G177C, G186C, G198C, C204T, G216C, A223G, C225G, G237C, T240C, C261G, G267C, C270G, G273C, G276C, A282G, C286G, A319G, A328G, G329C, C345G, A348C, G387C, C399T, T402C, C420T, G438C, G441C, C459T, C471G, A493C, G499T, C501G, C513T, A515G, C519T, G522C, G528C, C609T, A619G, A653G	MC81978: C13A, G21C, G25A, T48C, G51C, C78T, C84G, C90T, G111C, G114C, G120C, G147C, G156C, C165T, T225A, C240T, T243C, T261C, G267C, G285C, C291T, G306C, C309G, C327G, C331T, G342A, C357G, G366C, C388A, G390C, T394G, G402A, G450C, G468C, A489G, A529C, G535A, T537C, C558T, G571T, C604A, G605A, C621G, A623C, A625G, C626G, A631G, C651G, G653A, A654G
		>64		2	MC81085: G6A, C7A, T9A, G12A, C21G, A48G, A64C, G84C, G96C, C114G, C120T, G123C, G147C, G159C, G177C, G186C, G198C, C204T, G216C, A223G, C225G, G237C, T240C, C261G, G267C, C270G, G273C, G276C, A282G, C286G, A319G, A328G, G329C, C345G, A348C, G387C, C399T, T402C, C420T, G438C, G441C, C459T, C471G, A493C, G499T, C501G, C513T, A515G, C519T, G522C, G528C, C609T, A619G, A653G	MC81085: C13A, G21C, G25A, T48C, G51C, C78T, C84G, C90T, G111C, G114C, G120C, G147C, G156C, C165T, T225A, C240T, T243C, T261C, G267C, G285C, C291T, G306C, C309G, C327G, C331T, G342A, C357G, G366C, C388A, G390C, T394G, G402A, G450C, G468C, A489G, A529C, G535A, T537C, C558T, G571T, C604A, G605A, C621G, A623C, A625G, C626G, A631G, C651G, G653A, A654G
					MC81160: G6A, C7A, T9A, G12A, C21G, A48G, A64C, G84C, G96C, C114G, C120T, G123C, G147C, G159C, G177C, G186C, G198C, C204T, G216C, A223G, C225G, G237C, T240C, C261G, G267C, C270G, G273C, G276C, A282G, C286G, A319G, A328G, G329C, C345G, A348C, G387C, C399T, T402C, C420T, G438C, G441C, C459T, C471G, A493C, G499T, C501G, C513T, A515G, C519T, G522C, G528C, C609T, A619G, A653G	MC81160: C13A, G21C, G25A, T48C, G51C, C78T, C84G, C90T, G111C, G114C, G120C, G147C, G156C, C165T, T225A, C240T, T243C, T261C, G267C, G285C, C291T, G306C, C309G, C327G, C331T, G342A, C357G, G366C, C388A, G390C, T394G, G402A, G450C, G468C, A489G, A529C, G535A, T537C, C558T, G571T, C604A, G605A, C621G, A623C, A625G, C626G, A631G, C651G, G653A, A654G
	M. intracellulare (n=26)	1	Susceptible
		2
		4
		8		3	MC81775: G6A, C7A, T9A, G12A, C21G, A48G, A64C, A67G, T69C, G72C, C84G, G90A, C93A, G96A, G99C, C102T, G108C, C114G, G123A, G126C, A131G, G132C, C138T, G150T, T174C, G177C, G186C, T204G, G211A, C212G, G213C, C222T, G231C, T238C, T239A, T241C, G243C, C250T, G258C, C261T, A262G, C265G, C266A, A269C, G276A, G277A, C278G, G279C, C286G, G306C, C309G, A319G, G372C, T393C, T399C, T402C, T414C, C423G, G4…	MC81775: C33T, A45G, G48C, C50A, A63G, G69C, A70G, C96T, T108C, C123T, C129G, C156T, G180C, C189G, C204G, T207G, G210A, C213A, C234T, C237T, G243T, C252G, C261T, C294G, T306C, A313T, G314C, G324C, C327G, C341T, T357C, C361T, G375C, G384C, A405G, A406C, C408G, C411G, C414G, C417T, C423G, G437A, G468C, C475A, G484A, A495C, G510C, T534G, C537G, T540C, C558A, G560A, T576C, C585G, G587T, G601A, G603C,…
					MC82047: G6A, C7A, T9A, G12A, C21G, A48G, A64C, A67G, T69C, G72C, C84G, G90A, C93A, G96A, G99C, C102T, G108C, C114G, G123A, G126C, A131G, G132C, C138T, G150T, T174C, G177C, G186C, T204G, G211A, C212G, G213C, C222T, G231C, T238C, T239A, T241C, G243C, C250T, G258C, C261T, A262G, C265G, C266A, A269C, G276A, G277A, C278G, G279C, C286G, G306C, C309G, A319G, G372C, T393C, T399C, T402C, T414C, C423G, G4…	MC82047: C33T, A45G, G48C, C50A, A63G, G69C, A70G, C96T, T108C, C123T, C129G, C156T, G180C, C189G, C204G, T207G, G210A, C213A, C234T, C237T, G243T, C252G, C261T, C294G, T306C, A313T, G314C, G324C, C327G, C341T, T357C, C361T, G375C, G384C, A405G, A406C, C408G, C411G, C414G, C417T, C423G, G437A, G468C, C475A, G484A, A495C, G510C, T534G, C537G, T540C, C558A, G560A, T576C, C585G, G587T, G601A, G603C,…
					MC83763: G6A, C7A, T9A, G12A, C21G, A48G, A64C, A67G, T69C, G72C, C84G, G90A, C93G, G99C, C102T, G108C, G123A, G126C, A131G, G132C, G150C, G159C, T174C, G177T, G186C, G198C, G211A, C212G, G213T, C225G, T238C, T239A, T241C, G249A, C250T, A262G, C265G, C266A, A269C, G274A, G276C, G277A, C278G, G279C, C286G, G288A, G306A, C309G, A319G, A328G, G329C, C333T, C342G, A348T, G360C, G372C, T393C, C396T, T…	MC83763: A6T, A45G, G48C, C50A, A63C, G69C, A70G, T76C, A87G, T108C, C129G, C138G, G180C, C189A, C204A, C204G, C213G, C234T, C237T, G243T, C252G, C276T, C294T, T306C, A313G, G314C, G324C, C341T, G345C, T357C, C361T, C366G, C390T, C393T, A405G, A406C, C408G, C411G, G412T, C414G, C423G, G437A, G459C, G468C, C475A, G484A, A495C, G510C, T534G, G560A, C585G, G612T, C618G, C636T, A640C, T663A, T664A, G…
		16	Intermediate	3	MC80511: G372C, T393C	MC80511: G165A, C213T, G443A, A457G, G468C, T534G, C606T, A607T, G608C, T668C
					MC80810: G6A, C7A, T9A, G12A, C21G, A48G, A64C, A67G, T69C, G72C, C84G, G90A, C93G, G99C, C102T, G108C, G123A, G126C, A131G, G132C, G150C, G159C, T174C, G177T, G186C, G198C, G211A, C212G, G213T, C225G, T238C, T239A, T241C, G249A, C250T, C261T, A262G, C265G, C266A, A269C, G274A, G276C, G277A, C278G, G279C, C286G, G288A, G306A, C309G, A319G, A328G, G329C, C333T, C342G, A348T, G360C, G372C, T393C, C…	MC80810: A6T, A45G, G48C, C50A, A63C, G69C, A70G, T76C, T108C, C129G, C138G, G180C, C189A, C204A, C204G, C213G, C234T, C237T, G243T, C252G, C276T, C294T, T306C, A313G, G314C, G324C, C341T, G345C, T357C, C361T, C366G, C390T, C393T, A405G, A406C, C408G, C411G, G412T, C414G, C423G, G437A, G459C, C475A, G484A, A87G, A495C, G468C, G510C, T534G, G560A, C585G, G612T, C618G, C636T, A640C, T663A, T664A, G…
					MC83146: G6A, C7A, T9A, G12A, C21G, A48G, A64C, A67G, T69C, G72C, C84G, G90A, C93G, G99C, C102T, G108C, G123A, G126C, A131G, G132C, G150C, G159C, T174C, G177T, G186C, G198C, G211A, C212G, G213T, C225G, T238C, T239A, T241C, G249A, C250T, A262G, C265G, C266A, A269C, G274A, G276C, G277A, C278G, G279C, C286G, G288A, G306A, C309G, A319G, A328G, G329C, C333T, C342G, A348T, G360C, G372C, T393C, C396T, T…	MC83146: A6T, A45G, G48C, C50A, A63C, G69C, A70G, T76C, A87G, T108C, C129G, C138G, G180C, C189A, C204A, C204G, C213G, C234T, C237T, G243T, C252G, C276T, C294T, T306C, A313G, G314C, G324C, C341T, G345C, T357C, C361T, C366G, C390T, C393T, A405G, A406C, C408G, C411G, G412T, C414G, C423G, G437A, G459C, C475A, G484A, A495C, G468C, G510C, T534G, G560A, C585G, G612T, C618G, C636T, A640C, T663A, T664A, G…
		32	Resistant	8	MC80412: G6A, C7A, T9A, G12A, C21G, A48G, A64C, A67G, T69C, G72C, C84G, G90A, C93A, G99C, C102T, G108C, C114G, G123C, G126C, A131G, G132C, C138T, G150T, T174C, G186C, T204G, G211A, C212G, G213C, T238C, T239A, T241C, G243C, C250T, G258C, C261T, A262G, C265G, C266A, A269C, G273A, G276A, G277A, C278G, G279T, C286G, G306C, C309G, A319G, C342G, G360C, G372C, T393C, T399C, T402C, T414C, C423G, G432C, T…	MC80412: C39T, A45G, G48C, C50A, A63G, G69C, C96T, G126A, C129G, C138G, C156G, G159A, G180C, C189G, C204G, T207G, C234T, G243C, C252G, G264C, C282T, C285G, C294T, T306C, C309T, A313T, G314C, G324C, C327G, C341T, T349C, T357G, C361T, G375C, G384C, G396C, G420A, G426T, C432A, G437A, G443A, G468C, C475A, A495C, G510C, T534G, C537G, T540C, G560A, C561T, C585G, G603C, G612C, A634G, C636T, C638G, C645G…
					MC80459: Not found	MC80459: T668C
					MC80678: G6A, C7A, T9A, G12A, C21G, A48G, A64C, A67G, T69C, G72C, C84G, G90A, C93A, G99C, C102T, G108C, C114G, G123C, G126C, A131G, G132C, C138T, G150T, T174C, G186C, T204G, G211A, C212G, G213C, T238C, T239A, T241C, G243C, C250T, G258C, C261T, A262G, C265G, C266A, A269C, G273A, G276A, G277A, C278G, G279T, C286G, G306C, C309G, A319G, C342G, G360C, G372C, T393C, T399C, T402C, T414C, C423G, G432C, T…	MC80678: C39T, A45G, G48C, C50A, A63G, G69C, C96T, G126A, C129G, C138G, C156G, G159A, G180C, C189G, C204G, T207G, C234T, G243C, C252G, G264C, C282T, C285G, C294T, T306C, C309T, A313T, G314C, G324C, C327G, C341T, T349C, T357G, C361T, G375C, G384C, G396C, G420A, G426T, C432A, G437A, G443A, G468C, C475A, A495C, G510C, T534G, C537G, T540C, G560A, C561T, C585G, G603C, G612C, A634G, C636T, C638G, C645G…
					MC80797: G6A, C7A, T9A, G12A, C21G, A48G, A64C, A67G, T69C, G72C, C84G, G90A, C93A, G99C, C102T, G108C, C114G, G123C, G126C, A131G, G132C, C138T, G150T, T174C, G186C, T204G, G211A, C212G, G213C, T238C, T239A, T241C, G243C, C250T, G258C, C261T, A262G, C265G, C266A, A269C, G273A, G276A, G277A, C278G, G279T, C286G, G306C, C309G, A319G, C342G, G360C, G372C, T393C, T399C, T402C, T414C, C423G, G432C, T…	MC80797: C39T, A45G, G48C, C50A, A63G, G69C, C96T, G126A, C129G, C138G, C156G, G159A, G180C, C189G, C204G, T207G, C234T, G243C, C252G, G264C, C282T, C285G, C294T, T306C, C309T, A313T, G314C, G324C, C327G, C341T, T349C, T357G, C361T, G375C, G384C, G396C, G420A, G426T, C432A, G437A, G443A, G468C, C475A, A495C, G510C, T534G, C537G, T540C, G560A, C561T, C585G, G603C, G612C, A634G, C636T, C638G, C645G…
					MC81743: C240T, G273C, G279C, C387G, T393C, T414C, G492C, A612G	MC81743: A63C, T76C, C213G, T357C, G360A, C366G, A405G, G443A, C450T, C451T, G507A, T534G, C558G, T668C
					MC81924: G6A, C7A, T9A, G12A, C21G, A48G, A64C, A67G, T69C, G72C, C84G, G90A, C93A, G99C, C102T, G108C, C114G, G123C, G126C, A131G, G132C, C138T, G150T, T174C, G186C, T204G, G211A, C212G, G213C, T238C, T239A, T241C, G243C, C250T, G258C, C261T, A262G, C265G, C266A, A269C, G273A, G276A, G277A, C278G, G279T, C286G, G306C, C309G, A319G, C342G, G360C, G372C, T393C, T399C, T402C, T414C, C423G, G432C, T…	MC81924: C39T, A45G, G48C, C50A, A63G, G69C, C96T, G126A, C129G, C138G, C156G, G159A, G180C, C189G, C204G, T207G, C234T, G243C, C252G, G264C, C282T, C285G, C294T, T306C, C309T, A313T, G314C, G324C, C327G, C341T, T349C, T357G, C361T, G375C, G384C, G396C, G420A, G426T, C432A, G437A, G443A, G468C, C475A, A495C, G510C, T534G, C537G, T540C, G560A, C561T, C585G, G603C, G612C, A634G, C636T, C638G, C645G…
					MC82837: C240T, G273C, G279C, C387G, T393C, T414C, G492C, A612G	MC82837: A63C, T76C, C213G, T357C, G360A, C366G, A405G, G443A, C450T, C451T, G507A, T534G, C558G, T668C
					MC83409: G6A, C7A, T9A, G12A, C21G, A48G, A64C, A67G, T69C, G72C, C84G, G90A, C93A, G99C, C102T, G108C, C114G, G123C, G126C, A131G, G132C, C138T, G150T, T174C, G186C, T204G, G211A, C212G, G213C, T238C, T239A, T241C, G243C, C250T, G258C, C261T, A262G, C265G, C266A, A269C, G273A, G276A, G277A, C278G, G279T, C286G, G306C, C309G, A319G, C342G, G360C, G372C, T393C, T399C, T402C, T414C, C423G, G432C, T…	MC83409: C39T, A45G, G48C, C50A, A63G, G69C, C96T, G126A, C129G, C138G, C156G, G159A, G180C, C189G, C204G, T207G, C234T, G243C, C252G, G264C, C282T, C285G, C294T, T306C, C309T, A313T, G314C, G324C, C327G, C341T, T349C, T357G, C361T, G375C, G384C, G396C, G420A, G426T, C432A, G437A, G443A, G468C, C475A, A495C, G510C, T534G, C537G, T540C, G560A, C561T, C585G, G603C, G612C, A634G, C636T, C638G, C645G…
		64		10	MC80106: G6A, C7A, T9A, G12A, C21G, A48G, A64C, A67G, T69C, G72C, C84G, G90A, G99C, C93A, C102T, G108C, C114G, G123C, G126C, A131G, G132C, C138T, G150T, T174C, G186C, T204G, G211A, C212G, G213C, T238C, T239A, T241C, G243C, C250T, G258C, A262G, C265G, C266A, A269C, G273A, G276A, G277A, C278G, G279T, C286G, G306C, C309G, A319G, C342G, G360C, G372C, T399C, T402C, T414C, C423G, G432C, T438C, C441G, G…	MC80106: C39T, A45G, G48C, C50A, A63G, G69C, C96T, G126A, C129G, C156G, G159A, G180C, C189G, C204G, T207G, C234T, G243C, C252G, G264C, C282T, C285G, C294T, T306C, C309T, A313T, G314C, G324C, C327G, C341T, T349C, T357G, C361T, G375C, G384C, G396C, G420A, G426T, C432A, G437A, G443A, G468C, C475A, A495C, G510C, T534G, C537G, T540C, G560A, C561T, C585G, G603C, G612C, A634G, C636T, C638G, C645G, G647C…
					MC80683: Not found	MC80683: T668C
					MC80990: G372C, T393C	MC80990: G165A, C213T, G443A, A457G, G468C, T534G, C606T, A607T, G608C, T668C
					MC81283: G372C, T393C	MC81283: G165A, C213T, G443A, A457G, G468C, T534G, C606T, A607T, G608C, T668C
					MC81525: C240T, C261T, C333T, G372C, T393C	MC81525: G443A, A457G, G468C, G510C, T534G, T668C
					MC81569: G372C, T393C	MC81569: G165A, C213T, G443A, A457G, G468C, T534G, C606T, A607T, G608C, T668C
					MC81695: G6A, C7A, T9A, G12A, C21G, A48G, A64C, A67G, T69C, G72C, C84G, G90A, C93A, G99C, C102T, G108C, C114G, G123C, G126C, A131G, G132C, C138T, G150T, T174C, G186C, T204G, G211A, C212G, G213C, T238C, T239A, T241C, G243C, C250T, G258C, C261T, A262G, C265G, C266A, A269C, G273A, G276A, G277A, C278G, G279T, C286G, G306C, C309G, A319G, C342G, G360C, G372C, T393C, T399C, T402C, T414C, C423G, G432C, T…	MC81695: C39T, A45G, G48C, C50A, A63G, G69C, C96T, G126A, C129G, C138G, C156G, G159A, G180C, C189G, C204G, T207G, C234T, G243C, C252G, G264C, C282T, C285G, C294T, T306C, C309T, A313T, G314C, G324C, C327G, C341T, T349C, T357G, C361T, G375C, G384C, G396C, G420A, G426T, C432A, G437A, G443A, G468C, C475A, A495C, G510C, T534G, C537G, T540C, G560A, C561T, C585G, G603C, G612C, A634G, C636T, C638G, C645G…
					MC82541: G6A, C7A, T9A, G12A, C21G, A48G, A64C, A67G, T69C, G72C, C84G, G90A, C93A, G99C, C102T, G108C, C114G, G123C, G126C, A131G, G132C, C138T, G150T, T174C, G186C, T204G, G211A, C212G, G213C, T238C, T239A, T241C, G243C, C250T, G258C, C261T, A262G, C265G, C266A, A269C, G273A, G276A, G277A, C278G, G279T, C286G, G306C, C309G, A319G, C342G, G360C, G372C, T393C, T399C, T402C, T414C, C423G, G432C, T…	MC82541: C39T, A45G, G48C, C50A, A63G, G69C, C96T, G126A, C129G, C138G, C156G, G159A, G180C, C189G, C204G, T207G, C234T, G243C, C252G, G264C, C282T, C285G, C294T, T306C, C309T, A313T, G314C, G324C, C327G, C341T, T349C, T357G, C361T, G375C, G384C, G396C, G420A, G426T, C432A, G437A, G443A, G468C, C475A, A495C, G510C, T534G, C537G, T540C, G560A, C561T, C585G, G603C, G612C, A634G, C636T, C638G, C645G…
					MC83198: C240T, G273C, G279C, C387G, T393C, T414C, G492C, A612G	MC83198: A63C, T76C, C213G, T357C, G360A, C366G, A405G, G443A, C450T, C451T, G507A, T534G, C558G, T668C
					MC83794: G6A, C7A, T9A, G12A, C21G, A48G, A64C, A67G, T69C, G72C, C84G, G90A, C93A, G99C, C102T, G108C, C114G, G123C, G126C, A131G, G132C, C138T, G150T, T174C, G186C, T204G, G211A, C212G, G213C, T238C, T239A, T241C, G243C, C250T, G258C, C261T, A262G, C265G, C266A, A269C, G273A, G276A, G277A, C278G, G279T, C286G, G306C, C309G, A319G, C342G, G444C, T456C, G360C, G372C, T393C, T399C, T402C, T414C, C…	MC83794: C39T, A45G, G48C, C50A, A63G, G69C, C96T, G126A, C129G, C138G, C156G, G159A, G180C, C189G, C204G, T207G, C234T, G243C, C252G, G264C, C282T, C285G, C294T, T306C, C309T, A313T, G314C, G324C, C327G, C341T, T349C, T357G, C361T, G375C, G384C, G396C, G420A, G426T, C432A, G437A, G443A, G468C, C475A, A495C, G510C, T534G, C537G, T540C, G560A, C561T, C585G, G603C, G612C, A634G, C636T, C638G, C645G…
		>64		2	MC81237: G372C, T393C	MC81237: G165A, C213T, G443A, A457G, G468C, T534G, C606T, A607T, G608C, T668C
					MC81335: C240T, C261T, C333T, G372C, T393C	MC81335: G443A, A457G, G468C, G510C, T534G, T668C
a Escherichia coli numbering b Nucleotide sequences from 217 to 351 for gryA and from 1330 to 1581 for gyrB in the Mycobacterium tuberculosis numbering Not found, no mutation against corresponding sequences of the reference genome of M. avium 104 or M. intracellulare ATCC 13950.

## Sheet: gyrA, gyrB
S4 Table Drug susceptibility and nucleic acid mutations in rrs, rrl, rplC, rplD, gyrA and gyrB genes in 38 Mycobacterium avium complex clinical isolates.
Genus	Species	Moxifloxacin MIC (µg/mL)	Interpretation	No. of isolates	gyrA mutation at the specified positions b	gyrB mutation at the specified positions b
MAC (n=38)	M. avium (n=12)	≤0.12	Susceptible
		0.25
		0.5
		1
		2	Intermediate	1	MC84010: G225T, C234G, A237G, C246T, C270G, G294C, C300G, G303A, T325C, T345C, G336T, T348C	MC84010: G1341C, C1347T, G1350A, T1363C, C1374G, T1380C, G1401C, A1404G, G1413C, T1437G, C1473G, C1489T, G1506C, G1536T, T1539C, G1548A, A1558G, C1572T
		4	Resistant
		8		7	MC80717: G225T, C246T, G258C, C270G, G294C, C300G, T325C, T345C, T348C	MC80717: C1335T, G1341C, G1350A, G1359C, T1363C, C1374G, C1392T, G1401C, A1404G, C1407T, G1413C, C1431G, T1437G, C1489T, G1506T, G1536T, A1558G
					MC81970: G225T, C246T, G258C, C270G, G294C, C300G, T325C, T345C, T348C	MC81970: C1335T, G1341C, G1350A, G1359C, T1363C, C1374G, C1392T, G1401C, A1404G, C1407T, G1413C, C1431G, T1437G, C1489T, G1506T, G1536T, A1558G
					MC81978: G225T, C246T, G258C, C270G, G294C, C300G, T325C, T345C, T348C	MC81978: C1335T, G1341C, G1350A, G1359C, T1363C, C1374G, C1392T, G1401C, A1404G, C1407T, G1413C, C1431G, T1437G, C1489T, G1506T, G1536T, A1558G
					MC82457: G225C, C231G, A237G, C246T, C270G, G291A, G294C, C300G, T321C, T348C	MC82457: G1341C, C1347T, T1363C, C1374G, T1380C, C1389G, G1401C, A1404G, G1413C, T1437G, C1489T, G1506C, G1506C, G1536C, T1539C, C1542T, A1558G
					MC82458: G225C, C231G, A237G, C246T, C270G, G291A, G294C, C300G, T321C, T348C	MC82458: G1341C, C1347T, T1363C, C1374G, T1380C, C1389G, G1401C, A1404G, G1413C, T1437G, C1489T, G1506C, G1506C, G1536C, T1539C, C1542T, A1558G
					MC82642: G225C, C231G, A237G, C246T, C270G, G291A, G294C, C300G, T321C, T348C	MC82642: G1341C, C1347T, T1363C, C1374G, T1380C, C1389G, G1401C, A1404G, G1413C, T1437G, C1489T, G1506C, G1506C, G1536C, T1539C, C1542T, A1558G
					MC83869: G225T, C231G, C246T, G258C, C270G, G294C, C300G, T325C, T345C, T348C	MC83869: G1341C, G1359C, T1363C, C1374G, T1380C, C1383T, C1395T, G1401C, A1404G, G1413C, T1437G, C1489T, G1506C, G1506C, G1536C, T1539C, G1548A, C1569T
		>8		4	MC81085: G225T, C246T, G258C, C270G, G294C, C300G, T325C, T345C, T348C	MC81085: C1335T, G1341C, G1350A, G1359C, T1363C, C1374G, C1392T, G1401C, A1404G, C1407T, G1413C, C1431G, T1437G, C1489T, G1506T, G1536T, A1558G
					MC81160: G225T, C246T, G258C, C270G, G294C, C300G, T325C, T345C, T348C	MC81160: C1335T, G1341C, G1350A, G1359C, T1363C, C1374G, C1392T, G1401C, A1404G, C1407T, G1413C, C1431G, T1437G, C1489T, G1506T, G1536T, A1558G
					MC81265: G225T, C246T, G258C, C270G, G294C, C300G, T325C, T345C, T348C	MC81265: G1341C, G1359C, T1363C, C1374G, C1395T, G1401C, A1404G, G1413C, T1437G, C1489T, G1506T, G1506C, G1536C, T1539C, C1545T, A1558G
					MC81546: G225T, C246T, G258C, C270G, G294C, C300G, T325C, T345C, T348C	MC81546: G1341C, G1359C, T1363C, C1374G, C1395T, G1401C, A1404G, G1413C, T1437G, C1489T, G1506T, G1506C, G1536C, T1539C, C1545T, A1558G
	M. intracellulare (n=26)	≤0.12	Susceptible
		0.25
		0.5
		1		1	MC83763: A222G, A258C, C264T, C270G, G294C, G306C, C318G, T321C, C324G, G327C, T351C, G354A	MC83763: G1341C, G1344C, T1347C, C1389T, C1410T, A1431G, G1437T, C1441T, G1467A, G1473A, T1489C, G1503A, G1506C, C1512G, C1524G, C1530T, C1536G, C1539T, A1555C, C1557G, C1569T, T1572C
		2	Intermediate	5	MC80412: A222G, G225C, A258G, C267T, C270T, C285G, C286T, G294C, C318G, C324G	MC80412: G1341C, G1344C, T1347C, G1350A, C1353G, G1356A, G1365C, T1368C, G1374C, G1386A, C1389A, T1380C, G1401C, A1431C, G1470A, G1485C, C1441T, T1489C, G1503A, G1506C, C1524G, A1548G, A1558G, T1572C
					MC80678: A222G, G225C, A258G, C267T, C270T, C285G, C286T, G294C, C318G, C324G	MC80678: G1341C, G1344C, T1347C, G1350A, C1353G, G1356A, G1365C, T1368C, G1374C, G1386A, C1389A, T1380C, G1401C, A1431C, G1470A, G1485C, C1441T, T1489C, G1503A, G1506C, C1524G, A1548G, A1558G, T1572C
					MC81283: A222G, C231G, A258G, G306T	MC81283: A1431C, A1548G
					MC82541: A222G, G225C, A258G, C267T, C270T, C285G, C286T, G294C, C318G, C324G	MC82541: G1341C, G1344C, T1347C, G1350A, C1353G, G1356A, G1365C, T1368C, G1374C, G1386A, C1389A, T1380C, G1401C, A1431C, G1470A, G1485C, C1441T, T1489C, G1503A, G1506C, C1524G, A1548G, A1558G, T1572C
					MC83146: A222G, A258C, C264T, C270G, G294C, G306C, C318G, T321C, C324G, G327C, T351C, G354A	MC83146: G1341C, G1344C, T1347C, C1389T, C1410T, A1431G, G1437T, C1441T, G1467A, G1473A, T1489C, G1503A, G1506C, C1512G, C1524G, C1530T, C1536G, C1539T, A1555C, C1557G, C1569T, T1572C
		4	Resistant	11	MC80810: A222G, A258C, C264T, C270G, G294C, G306C, C318G, T321C, C324G, G327C, T351C, G354A	MC80810: G1341C, G1344C, T1347C, C1389T, C1410T, A1431G, G1437T, C1441T, G1467A, G1473A, T1489C, G1503A, G1506C, C1512G, C1524G, C1530T, C1536G, C1539T, A1555C, C1557G, C1569T, T1572C
					MC81237: A222G, C231G, A258G, G306T	MC81237: A1431C, A1548G
					MC81695: A222G, G225C, A258G, C267T, C270T, C285G, C286T, G294C, C318G, C324G	MC81695: G1341C, G1344C, T1347C, G1350A, C1353G, G1356A, G1365C, T1368C, G1374C, G1386A, C1389A, T1380C, G1401C, A1431C, G1470A, G1485C, C1441T, T1489C, G1503A, G1506C, C1524G, A1548G, A1558G, T1572C
					MC81743: A222T, A258G, T351C	MC81743: C1332T, A1431C, A1548G
					MC81775: A222G, G225T, C231G, C234G, T246C, C252T, A258G, G268T, C270G, C285A, C286T, G306T, C318G, T321C, G336C, G354A	MC81775: G1341C, G1344C, T1347C, C1353G, G1356A, G1365C, T1380C, G1401C, C1407T, A1431G, G1485C, C1441T, T1489C, G1503A, G1506C, C1512G, C1524G, C1539T, C1559G, T1572C
					MC82047: A222G, G225T, C231G, C234G, T246C, C252T, A258G, C267T, G268T, C270G, C285A, C286T, G306T, C318G, T321C, G336C, G354A	MC82047: G1341C, G1344C, T1347C, C1353G, G1356A, G1365C, T1380C, G1401C, C1407T, A1431G, G1485C, C1441T, T1489C, G1503A, G1506C, C1512G, C1524G, C1539T, C1559G, T1572C
					MC81924: A222G, G225C, A258G, C267T, C270T, C285G, C286T, G294C, C318G, C324G	MC81924: G1341C, G1344C, T1347C, G1350A, C1353G, G1356A, G1365C, T1368C, G1374C, G1386A, C1389A, T1380C, G1401C, A1431C, G1470A, G1485C, C1441T, T1489C, G1503A, G1506C, C1524G, A1548G, A1558G, T1572C
					MC82837: A222T, A258G, T351C	MC82837: C1332T, A1431C, A1548G
					MC83198: A222T, A258G, T351C	MC83198: C1332T, A1431C, A1548G
					MC83409: A222G, G225C, A258G, C267T, C270T, C285G, C286T, G294C, C318G, C324G	MC83409: G1341C, G1344C, T1347C, G1350A, C1353G, G1356A, G1365C, T1368C, G1374C, G1386A, C1389A, T1380C, G1401C, A1431C, G1470A, G1485C, C1441T, T1489C, G1503A, G1506C, C1524G, A1548G, A1558G, T1572C
					MC83794: A222G, G225C, A258G, C267T, C270T, C285G, C286T, G294C, C318G, C324G	MC83794: G1341C, G1344C, T1347C, G1350A, C1353G, G1356A, G1365C, T1368C, G1374C, G1386A, C1389A, T1380C, G1401C, A1431C, G1470A, G1485C, C1441T, T1489C, G1503A, G1506C, C1524G, A1548G, A1558G, T1572C
		8		7	MC80106: A222G, G225C, A258G, C267T, C270T, C285G, C286T, G294C, C318G, C324G	MC80106: G1341C, G1344C, T1347C, G1350A, C1353G, G1356A, G1365C, T1368C, G1374C, G1386A, C1389A, T1380C, G1401C, A1431C, G1470A, G1485C, C1441T, T1489C, G1503A, G1506C, C1524G, A1548G, A1558G, T1572C
					MC80797: A222G, G225C, A258G, C267T, C270T, C285G, C286T, G294C, C318G, C324G	MC80797: G1341C, G1344C, T1347C, G1350A, C1353G, G1356A, G1365C,T1368C, G1374C, G1386A, C1389A, T1380C, G1401C, A1431C, G1470A, G1485C, C1441T, T1489C, G1503A, G1506C, C1524G, A1548G, A1558G, T1572C
					MC81525: G219C	MC81525: C1332T, C1407T, A1431C, A1548G
					MC80459: A258G, C261T, T351C	MC80459: C1332T, G1404A, A1431C, A1548G
					MC80511: A258G, C261T, G291A, C324T, C348T, G354C	MC80511: G1341C, C1353A, G1404A, A1431C, C1473G, A1548G
					MC80683: A258G, C261T, T351C	MC80683: C1332T, G1404A, A1431C, A1548G
					MC80990: A258G, C261T, G291A, C324T, C348T, G354C	MC80990: G1341C, C1353A, G1404A, A1431C, C1473G, A1548G
		>8		2	MC81335: G219C	MC81335: C1332T, C1407T, A1431C, A1548G
					MC81569: A222G, C231G, A258G, G306T	MC81569: A1431C, A1548G
a Escherichia coli numbering b Nucleotide sequences from 217 to 351 for gryA and from 1330 to 1581 for gyrB in the Mycobacterium tuberculosis numbering Not found, no mutation against corresponding sequences of the reference genome of M. avium 104 or M. intracellulare ATCC 13950.
