# Supplementary material for: Phenotypic drug-susceptibility profiles and genetic analysis based on whole-genome sequencing of Mycobacterium avium complex isolates in Thailand
Source: PLoS One. 2023 Nov 22;18(11):e0294677. doi: 10.1371/journal.pone.0294677 (PMC10664917; doi:10.1371/journal.pone.0294677)
Supplement: S5 Table — (XLSX) [file pone.0294677.s005.xlsx]

## Sheet: All
S5 Table Drug susceptibility and amino acid substitutions in 50S ribosomal protein L3, 50S ribosomal protein L4, GyrA and GyrB proteins in 38 Mycobacterium avium complex clinical isolates.
Drug	Protein	Amino acid substitutions position
		Mycobacterium avium (n=12)			Mycobacterium intracellulare (n=26)
		Susceptible isolate	Non-susceptible isolate	Both susceptible and non-susceptible isolates	Susceptible isolate	Non-susceptible isolate	Both susceptible and non-susceptible isolates
Linezolid	50S ribosomal protein L3	Not applicable	Q44R, I75V, D87E, D90E, Q96E, T107A, S110A, A167S, N172S, M207V	Not applicable	Not found	Not found	I23V, Q44R, A71S, F80H, N88D, P89E, D90A, A92T, A93S, Q96E, T107A, S110A, L181V, T187A, V212I
	50S ribosomal protein L4	Not applicable	L3V, L5I, A9T, G11D, E23V, V89I, L130I, S132A, S140N, K142R, E150D, V154L, A164T, I177L, A179T, A191S, R202G, R202N, N208T, T209G, S217T	Not applicable	R196L, G217T	R148K, T153A	A17D, E21D, I24V, D63E, S105A, A114V, I136L, A138S, S146N, E156D, Q159K, V162I, G187D, S212G, A213G, G217A, T218S, P219T, S223T, V224A
Moxifloxacin	GyrAa	Not applicable	Not found	Not applicable	Not found	A91S	Not found
	GyrBa	Not applicable	T521A	Not applicable	Not found	T521A, T521S	I520L
a Peptide sequences from codon 74 to 113 for GyrA and from codon 461 to 499 for GyrB in the Mycobacterium tuberculosis numbering
Susceptible isolate, drug-sensitive isolate
Non-susceptible isolates, intermediate and drug-resistant isolates
Not found, no amino acid substitution against corresponding sequences of the reference genome of M. avium 104 or M. intracellulare ATCC 13950.
Not applicable, no analysis possible because no susceptible isolate for comparison.

## Sheet: 50S ribosomal protein L3, L4
S5 Table Drug susceptibility and amino acid substitutions in 50S ribosomal protein L3, 50S ribosomal protein L4, GyrA and GyrB proteins in 38 Mycobacterium avium complex clinical isolates.
Genus	Species	Linezolid MIC (µg/mL)	Interpretation	No. of isolates	50S ribosomal protein L3 amino acid substitutions at the specified positions	50S ribosomal protein L4 amino acid substitutions at the specified positions
MAC (n=38)	M. avium (n=12)	1	Susceptible
		2
		4
		8
		16	Intermediate	2	MC83869: I75V, D87E, D90E, Q96E, T107A, S110A, A167S, N172S, M207V	MC83869: L5I, A9T, L130I, S132A, E150D, I177L, A179T, A191S, R202N, N208T, T209G
					MC84010: I75V, D87E, D90E, Q96E, T107A, S110A, A167S, N172S, M207V	MC84010: L5I, A9T, E23V, V89I, L130I, S132A, S140N, K142R, E150D, V154L, A179T, A191S, R202N, N208T, T209G
		32	Resistant	7	MC80717: I75V, D87E, D90E, Q96E, T107A, S110A, A167S, N172S, M207V	MC80717: L5I, A9T, L130I, S132A, E150D, I177L, A179T, A191S, R202N, N208T, T209G
					MC81265: I75V, D87E, D90E, Q96E, T107A, S110A, A167S, N172S, M207V	MC81265: L5I, A9T, L130I, S132A, E150D, I177L, A179T, A191S, R202N, N208T, T209G
					MC81546: I75V, D87E, D90E, Q96E, T107A, S110A, A167S, N172S, M207V	MC81546: L5I, A9T, L130I, S132A, E150D, I177L, A179T, A191S, R202N, N208T, T209G
					MC81970: I75V, D87E, D90E, Q96E, T107A, S110A, A167S, N172S, M207V	MC81970: L5I, A9T, L130I, S132A, E150D, I177L, A179T, A191S, R202N, N208T, T209G
					MC82457: Q44R, I75V, D87E, D90E, Q96E, T107A, S110A, N172S, M207V	MC82457: L3V, L5I, A9T, G11D, S140N, K142R, E150D, A164T, I177L, A179T, A191S, R202G, N208T, T209G, S217T
					MC82458: Q44R, I75V, D87E, D90E, Q96E, T107A, S110A, N172S, M207V	MC82458: L3V, L5I, A9T, G11D, S140N, K142R, E150D, A164T, I177L, A179T, A191S, R202G, N208T, T209G, S217T
					MC82642: Q44R, I75V, D87E, D90E, Q96E, T107A, S110A, N172S, M207V	MC82642: L3V, L5I, A9T, G11D, S140N, K142R, E150D, A164T, I177L, A179T, A191S, R202G, N208T, T209G, S217T
		64		1	MC81978: I75V, D87E, D90E, Q96E, T107A, S110A, A167S, N172S, M207V	MC81978: L5I, A9T, L130I, S132A, E150D, I177L, A179T, A191S, R202N, N208T, T209G
		>64		2	MC81085: I75V, D87E, D90E, Q96E, T107A, S110A, A167S, N172S, M207V	MC81085: L5I, A9T, L130I, S132A, E150D, I177L, A179T, A191S, R202N, N208T, T209G
					MC81160: I75V, D87E, D90E, Q96E, T107A, S110A, A167S, N172S, M207V	MC81160: L5I, A9T, L130I, S132A, E150D, I177L, A179T, A191S, R202N, N208T, T209G
	M. intracellulare (n=26)	1	Susceptible
		2
		4
		8		3	MC81775: I23V, Q44R, A71S, F80H, N88D, P89E, D90A, A93S, Q96E, T107A, L181V, T187A, V212I	MC81775: A17D, I24V, D63E, A114V, I136L, S146N, E156D, Q159K, V162I, G187D, R196L, V201I, S212G, A213G, G217T, T218S, P219T, V224A
					MC82047: I23V, Q44R, A71S, F80H, N88D, P89E, D90A, A93S, Q96E, T107A, L181V, T187A, V212I	MC82047: A17D, I24V, D63E, A114V, I136L, S146N, E156D, Q159K, V162I, G187D, R196L, V201I, S212G, A213G, G217T, T218S, P219T, V224A
					MC83763: I23V, Q44R, A71S, F80H, N88D, P89E, D90A, A92T, A93S, Q96E, T107A, S110A, L181V, T187A, V212I	MC83763: A17D E21D, I24V, D63E, S105A, A114V, I136L, A138S, S146N, E156D, Q159K, V162I, G187D, G217A, T218S, P219T, S223T, V224A
		16	Intermediate	3	MC80511: Not found	MC80511: R148K, T153A, E156D, V224A
					MC80810: I23V, Q44R, A71S, F80H, N88D, P89E, D90A, A92T, A93S, Q96E, T107A, S110A, L181V, T187A, V212I	MC80810: A17D, E21D, I24V, D63E, S105A, A114V, I136L, A138S, S146N, E156D, Q159K, V162I, G187D, G217A, T218S, P219T, S223T, V224A
					MC83146: I23V, Q44R, A71S, F80H, N88D, P89E, D90A, A92T, A93S, Q96E, T107A, S110A, L181V, T187A, V212I	MC83146: A17D, E21D, I24V, D63E, S105A, A114V, I136L, A138S, S146N, E156D, Q159K, V162I, G187D, G217A, T218S, P219T, S223T, V224A
		32	Resistant	8	MC80412: I23V, Q44R, A71S, F80H, N88D, P89E, D90A, A93S, Q96E, T107A, L181V, T187A, V212I	MC80412: A17D, D63E, A114V, S146N, R148K, E156D, Q159K, G187D, S212G, A213G, G217A, T218S, P219T, V224A
					MC80459: Not found	MC80459: V224A
					MC80678: I23V, Q44R, A71S, F80H, N88D, P89E, D90A, A93S, Q96E, T107A, L181V, T187A, V212I	MC80678: A17D, D63E, A114V, S146N, R148K, E156D, Q159K, G187D, S212G, A213G, G217A, T218S, P219T, V224A
					MC80797: I23V, Q44R, A71S, F80H, N88D, P89E, D90A, A93S, Q96E, T107A, L181V, T187A, V212I	MC80797: A17D, D63E, A114V, S146N, R148K, E156D, Q159K, G187D, S212G, A213G, G217A, T218S, P219T, V224A
					MC81743: Not found	MC81743: E21D, R148K, V224A
					MC81924: I23V, Q44R, A71S, F80H, N88D, P89E, D90A, A93S, Q96E, T107A, L181V, T187A, V212I	MC81924: A17D, D63E, A114V, S146N, R148K, E156D, Q159K, G187D, S212G, A213G, G217A, T218S, P219T, V224A
					MC82837: Not found	MC82837: E21D, R148K, V224A
					MC83409: I23V, Q44R, A71S, F80H, N88D, P89E, D90A, A93S, Q96E, T107A, L181V, T187A, V212I	MC83409: A17D, D63E, A114V, S146N, R148K, E156D, Q159K, G187D, S212G, A213G, G217A, T218S, P219T, V224A
		64		10	MC80106: I23V, Q44R, A71S, F80H, N88D, P89E, D90A, A93S, Q96E, T107A, L181V, T187A, V212I	MC80106: A17D, D63E, A114V, S146N, R148K, E156D, Q159K, G187D, S212G, A213G, G217A, T218S, P219T, V224A
					MC80683: Not found	MC80683: V224A
					MC80990: Not found	MC80990: R148K, T153A, E156D, V224A
					MC81283: Not found	MC81283: R148K, T153A, E156D, V224A
					MC81525: Not found	MC81525: R148K, T153A, E156D, V224A
					MC81569: Not found	MC81569: R148K, T153A, E156D, V224A
					MC81695: I23V, Q44R, A71S, F80H, N88D, P89E, D90A, A93S, Q96E, T107A, L181V, T187A, V212I	MC81695: A17D, D63E, A114V, S146N, R148K, E156D, Q159K, G187D, S212G, A213G, G217A, T218S, P219T, V224A
					MC82541: I23V, Q44R, A71S, F80H, N88D, P89E, D90A, A93S, Q96E, T107A, L181V, T187A, V212I	MC82541: A17D, I24V, D63E, A114V, I136L, S146N, R148K, E156D, Q159K, V162I, G187D, S212G, A213G, G217A, T218S, P219T, V224A
					MC83198: Not found	MC83198: E21D, R148K, V224A
					MC83794: I23V, Q44R, A71S, F80H, N88D, P89E, D90A, A93S, Q96E, T107A, L181V, T187A, V212I	MC83794: A17D, D63E, A114V, S146N, R148K, E156D, Q159K, G187D, S212G, A213G, G217A, T218S, P219T, V224A
		>64		2	MC81237: Not found	MC81237: R148K, T153A, E156D, V224A
					MC81335: Not found	MC81335: R148K, T153A, E156D, V224A
a Escherichia coli numbering b Peptide sequences from codon 74 to 113 for GyrA and from codon 461 to 499 for GyrB in the Mycobacterium tuberculosis numbering Not found, no amino acid substitution against corresponding sequences of the reference genome of M. avium 104 or M. intracellulare ATCC 13950.

## Sheet: GyrA, GyrB
S5 Table Drug susceptibility and amino acid substitutions in 50S ribosomal protein L3, 50S ribosomal protein L4, GyrA and GyrB proteins in 38 Mycobacterium avium complex clinical isolates.
Genus	Species	Moxifloxacin MIC (µg/mL)	Interpretation	No. of isolates	GyrA amino acid substitutions at the specified positions	GyrB amino acid substitutions at the specified positions
MAC (n=38)	M. avium (n=12)	≤0.12	Susceptible
		0.25
		0.5
		1
		2	Intermediate	1	MC84010: Not found	MC84010: T521A
		4	Resistant
		8		7	MC80717: Not found	MC80717: T521A
					MC81970: Not found	MC81970: T521A
					MC81978: Not found	MC81978: T521A
					MC82457: Not found	MC82457: T521A
					MC82458: Not found	MC82458: T521A
					MC82642: Not found	MC82642: T521A
					MC83869: Not found	MC83869: Not found
		>8		4	MC81085: Not found	MC81085: T521A
					MC81160: Not found	MC81160: T521A
					MC81265: Not found	MC81265: T521A
					MC81546: Not found	MC81546: T521A
	M. intracellulare (n=26)	≤0.12	Susceptible
		0.25
		0.5
		1		1	MC83763: Not found	MC83763: I520L
		2	Intermediate	5	MC80412: Not found	MC80412: T521A
					MC80678: Not found	MC80678: T521A
					MC81283: Not found	MC81283: Not found
					MC82541: Not found	MC82541: T521A
					MC83146: Not found	MC83146: I520L
		4	Resistant	11	MC80810: Not found	MC80810: I520L
					MC81237: Not found	MC81237: Not found
					MC81695: Not found	MC81695: T521A
					MC81743: Not found	MC81743: Not found
					MC81775: A91S	MC81775: T521S
					MC82047: A91S	MC82047: T521S
					MC81924: Not found	MC81924: T521A
					MC82837: Not found	MC82837: Not found
					MC83198: Not found	MC83198: Not found
					MC83409: Not found	MC83409: T521A
					MC83794: Not found	MC83794: T521A
		8		7	MC80106: Not found	MC80106: T521A
					MC80797: Not found	MC80797: T521A
					MC81525: Not found	MC81525: Not found
					MC80459: Not found	MC80459: Not found
					MC80511: Not found	MC80511: Not found
					MC80683: Not found	MC80683: Not found
					MC80990: Not found	MC80990: Not found
		>8		2	MC81335: Not found	MC81335: Not found
					MC81569: Not found	MC81569: Not found
a Escherichia coli numbering b Peptide sequences from codon 74 to 113 for GyrA and from codon 461 to 499 for GyrB in the Mycobacterium tuberculosis numbering Not found, no amino acid substitution against corresponding sequences of the reference genome of M. avium 104 or M. intracellulare ATCC 13950.
